# Supplementary material for: Daratumumab in systemic lupus erythematosus: a single-arm phase 2 trial
Source: Nat Commun. 2026 Feb 3;17:1312. doi: 10.1038/s41467-026-69112-w (PMC12868738; doi:10.1038/s41467-026-69112-w)
Supplement: Supplementary file 7 — Source Data [file 41467_2026_69112_MOESM7_ESM.xlsx]

## Sheet: Figure 2a1
Week	SLE #1	SLE #2	SLE #3	SLE #4	SLE #5	SLE #6	SLE #7	SLE #8	SLE #9	SLE #10
0	331	1769	64.9	167.1	255	87.3	59.2	165.5	144.7	657
2	158.9		44.7	97.3	163.1	41.9	30.5	71.2	61.8	443
4	91.5	358	36.3	68.8	137.5	32.3	23.6	54.5	73.1	186
6	85.1	204	32	63.8	155.3	20.9	22.2		67.8	171.3
8	73.4	201	27.8	61.7	89.7	22	22.3	54.4	114	128.6
12	56.4	177.6	38.1	65.6	104.1	40	22.3	47.8	106.6	151.1
16	77.9	208	45.9	39.8	114.5	25	16.6	42.1	102.8	171
20	63.8	190.5	55.5	62.1	140.2	17.8	19	32.9	194.6	136.5
24	68.9	155.6	49.8	155.2	125.2	20.7	21.4	38.7	247	166
28	74.5	215.4	29.5	63.7	116.1	28.9	23	26.4	326	161
32	54.4	180.6	42.4	63.8	107.8	30.8	24.2	45.5	176	234
36	94.6	127.2	31.3	66.2	107.3	27.8	25	20.4	197.4	392

## Sheet: Figure 2a2
W0	W12	W36
331	56.4	94.6
1769	177.6	127.2
64.9	38.1	31.3
167.1	65.6	66.2
255	104.1	107.3
87.3	40	27.8
59.2	22.3	25
165.5	47.8	20.4
144.7	106.6	197.4
657	151.1	392

## Sheet: Figure 2b1
W0	W12	W36
19.98	11.33	14.05
11.48	4.24	8.22
6,03*	6,82*	7.97		excluded for IVIG substitution
17.28	8.86	10.98
22.6	13.92	18.25
6,77*	7,02*	4.1
9.06	5.89	5.26
8.86	5.43	6.03
22.86	15.75	32.86
12.74	5.98	10.79

## Sheet: Figure 2b2
W0	W12	W36
0.98	0.42	0.53
3.48	1.01	4.86
2,08*	1,65*	1.93		excluded for IVIG substitution
1.05	0.43	0.62
2.92	1.9	3.12
1,84*	1,09*	0.95
0.47	0.2	0.58
0.56	0.58	0.77
1.51	1.54	1.77
1.87	0.79	0.96

## Sheet: Figure 2b3
W0	W12	W36
950	990	1170
840	880	810
770	920	870
980	1280	1070
560	700	1070
920	1020	1100
910	1140	1020
940	1300	1070
690	810	640
690	770	650

## Sheet: Figure 2c1
Week	SLE #1	SLE #2	SLE #3	SLE #4	SLE #5	SLE #6	SLE #7	SLE #8	SLE #9	SLE #10
0	12	20	12	10	10	16	10	12	8	18
2	2	14	10	6	6	14	6	10	8	12
4	2	12	6	10	4	6	6	6	4	2
8	2	8	4	6	4	4	6		2	2
10	2	8	4	6	4	2	4	6	2	2
12	2	10	4	2	4	2	4	6	4	4
16	2	8	6	10	4	2	0	6	4	2
20	2	8	6	6	4	0	2	6	4	2
24	2	8	10	10	4	2	2	6	4	2
28	2	6	10	8	4	2	4	6	4	4
32	2	8	10	4	4	2	2	2	6	4
36	4	10	10	10	2	2	4	2	6	4
	2
		2

## Sheet: Figure 2c2
W0	W12	W36
12	2	4
20	12	10
12	4	10
10	2	10
10	4	2
16	2	2
10	4	4
12	6	2
8	4	6
18	4	4

## Sheet: Figure 2d1
W0	W12	W36
9.5	0	0
11.5	0	0
34.5	6	15.5
27	1	19
11.5	0	0.5
3	0	0
12	1.5	1.5
4	0	0
1	1	4
13.5	0	4

## Sheet: Figure 2d2
W0	W12	W36
3	0	3
3	0	2
6	2	1
6	0	6
6	0	0
6	0	0
9	2	0
4	0	0
7	0	3
2	0	0

## Sheet: Figure 2d3
W0	W12	W36
1946	1677	685
272	382	371
386	117	271
1604	768	325
170	86	151
912	222	325

[truncated: 8 more sheets: Figure 2F, Figure 2G1, Figure 2G2, Figure 3b, Figure 3d, Figure 3e, Figure 3g, Figure 3j]
